# Supplementary material for: Post-infection sequelae of COVID-19 and other infectious diseases—a nationwide Danish study with 40-month follow-up
Source: Nat Commun. 2026 Mar 13;17:3894. doi: 10.1038/s41467-026-70351-0 (PMC13125258; doi:10.1038/s41467-026-70351-0)
Supplement: Supplementary file 4 — Source Data [file 41467_2026_70351_MOESM4_ESM.zip]

Archive with 4 entries (4 files):
- Source_data_supplementary_figure_4a.xlsx
- Source_data_supplementary_figure_4b.xlsx
- Source_data_figure_3.xlsx
- Source_data_supplementary_figure_3.xlsx
