# Supplementary material for: Post-infection sequelae of COVID-19 and other infectious diseases—a nationwide Danish study with 40-month follow-up
Source: Nat Commun. 2026 Mar 13;17:3894. doi: 10.1038/s41467-026-70351-0 (PMC13125258; doi:10.1038/s41467-026-70351-0)
Supplement: Supplementary file 4 — Source Data [file 41467_2026_70351_MOESM4_ESM.zip › Source_data_supplementary_figure_4a.xlsx]

## Sheet: Sheet1
Panel	Disorder category	C-reactive Protein	Density
SARS-CoV-2 positive	Mental disorders and general medical conditions	0	0.000877818
SARS-CoV-2 positive	Mental disorders and general medical conditions	0.144744	0.00973921
SARS-CoV-2 positive	Mental disorders and general medical conditions	0.310439	0.051637
SARS-CoV-2 positive	Mental disorders and general medical conditions	0.500117	0.299682
SARS-CoV-2 positive	Mental disorders and general medical conditions	0.717251	0.439078
SARS-CoV-2 positive	Mental disorders and general medical conditions	0.965812	0.524206
SARS-CoV-2 positive	Mental disorders and general medical conditions	1.25035	0.310858
SARS-CoV-2 positive	Mental disorders and general medical conditions	1.57608	0.170282
SARS-CoV-2 positive	Mental disorders and general medical conditions	1.94895	0.187374
SARS-CoV-2 positive	Mental disorders and general medical conditions	2.37579	0.274985
SARS-CoV-2 positive	Mental disorders and general medical conditions	2.86442	0.703105
SARS-CoV-2 positive	Mental disorders and general medical conditions	3.42377	0.655819
SARS-CoV-2 positive	Mental disorders and general medical conditions	4.06408	0.841422
SARS-CoV-2 positive	Mental disorders and general medical conditions	4.79708	0.336182
SARS-CoV-2 positive	Mental disorders and general medical conditions	5.63617	0.166709
SARS-CoV-2 positive	Mental disorders and general medical conditions	6.59672	0.149667
SARS-CoV-2 positive	Mental disorders and general medical conditions	7.6963	0.137994
SARS-CoV-2 positive	Mental disorders and general medical conditions	8.95504	0.130335
SARS-CoV-2 positive	Mental disorders and general medical conditions	10.396	0.11879
SARS-CoV-2 positive	Mental disorders and general medical conditions	12.0455	0.111299
SARS-CoV-2 positive	Mental disorders and general medical conditions	13.9337	0.105287
SARS-CoV-2 positive	Mental disorders and general medical conditions	16.0953	0.100261
SARS-CoV-2 positive	Mental disorders and general medical conditions	18.5697	0.0950347
SARS-CoV-2 positive	Mental disorders and general medical conditions	21.4023	0.089616
SARS-CoV-2 positive	Mental disorders and general medical conditions	24.645	0.0854746
SARS-CoV-2 positive	Mental disorders and general medical conditions	28.3569	0.08448
SARS-CoV-2 positive	Mental disorders and general medical conditions	32.6062	0.083287
SARS-CoV-2 positive	Mental disorders and general medical conditions	37.4704	0.0818647
SARS-CoV-2 positive	Mental disorders and general medical conditions	43.0388	0.082299
SARS-CoV-2 positive	Mental disorders and general medical conditions	49.4132	0.0824263
SARS-CoV-2 positive	Mental disorders and general medical conditions	56.7102	0.0814169
SARS-CoV-2 positive	Mental disorders and general medical conditions	65.0634	0.0797494
SARS-CoV-2 positive	Mental disorders and general medical conditions	74.6257	0.0783559
SARS-CoV-2 positive	Mental disorders and general medical conditions	85.572	0.0782968
SARS-CoV-2 positive	Mental disorders and general medical conditions	98.1028	0.0758834
SARS-CoV-2 positive	Mental disorders and general medical conditions	112.447	0.0737087
SARS-CoV-2 positive	Mental disorders and general medical conditions	128.868	0.0711784
SARS-CoV-2 positive	Mental disorders and general medical conditions	147.666	0.0685671
SARS-CoV-2 positive	Mental disorders and general medical conditions	169.184	0.0644603
SARS-CoV-2 positive	Mental disorders and general medical conditions	193.818	0.055072
SARS-CoV-2 positive	Mental disorders and general medical conditions	222.016	0.0466136
SARS-CoV-2 positive	Mental disorders and general medical conditions	254.297	0.0399423
SARS-CoV-2 positive	Mental disorders and general medical conditions	291.249	0.0330435
SARS-CoV-2 positive	Mental disorders and general medical conditions	333.551	0.0209451
SARS-CoV-2 positive	Mental disorders and general medical conditions	381.975	0.0111434
SARS-CoV-2 positive	Mental disorders and general medical conditions	437.408	0.00590296
SARS-CoV-2 positive	Mental disorders and general medical conditions	500.865	0.00243219
SARS-CoV-2 positive	Mental disorders and general medical conditions	573.507	0.000946245
SARS-CoV-2 positive	Mental disorders and general medical conditions	656.664	0.000289053
SARS-CoV-2 positive	Mental disorders and general medical conditions	751.857	4.32309e-05
Admission with COVID-19	Mental disorders and general medical conditions	0.0699271	0.00172327
Admission with COVID-19	Mental disorders and general medical conditions	0.224793	0.00616164
Admission with COVID-19	Mental disorders and general medical conditions	0.402074	0.015437
Admission with COVID-19	Mental disorders and general medical conditions	0.605016	0.027696
Admission with COVID-19	Mental disorders and general medical conditions	0.837333	0.0373006
Admission with COVID-19	Mental disorders and general medical conditions	1.10328	0.0398968
Admission with COVID-19	Mental disorders and general medical conditions	1.40771	0.0384069
Admission with COVID-19	Mental disorders and general medical conditions	1.75622	0.0415923
Admission with COVID-19	Mental disorders and general medical conditions	2.15516	0.0564565
Admission with COVID-19	Mental disorders and general medical conditions	2.61185	0.0824515
Admission with COVID-19	Mental disorders and general medical conditions	3.13465	0.108737
Admission with COVID-19	Mental disorders and general medical conditions	3.73311	0.1221
Admission with COVID-19	Mental disorders and general medical conditions	4.4182	0.116854
Admission with COVID-19	Mental disorders and general medical conditions	5.20245	0.101497
Admission with COVID-19	Mental disorders and general medical conditions	6.10022	0.091274
Admission with COVID-19	Mental disorders and general medical conditions	7.12794	0.0903857
Admission with COVID-19	Mental disorders and general medical conditions	8.30441	0.0951548
Admission with COVID-19	Mental disorders and general medical conditions	9.65117	0.103766
Admission with COVID-19	Mental disorders and general medical conditions	11.1929	0.115463
Admission with COVID-19	Mental disorders and general medical conditions	12.9577	0.128732
Admission with COVID-19	Mental disorders and general medical conditions	14.978	0.141557
Admission with COVID-19	Mental disorders and general medical conditions	17.2907	0.15316
Admission with COVID-19	Mental disorders and general medical conditions	19.9382	0.165067
Admission with COVID-19	Mental disorders and general medical conditions	22.9689	0.17824
Admission with COVID-19	Mental disorders and general medical conditions	26.4382	0.191806
Admission with COVID-19	Mental disorders and general medical conditions	30.4098	0.206547
Admission with COVID-19	Mental disorders and general medical conditions	34.9561	0.225611
Admission with COVID-19	Mental disorders and general medical conditions	40.1606	0.248529
Admission with COVID-19	Mental disorders and general medical conditions	46.1183	0.269715
Admission with COVID-19	Mental disorders and general medical conditions	52.9384	0.287446
Admission with COVID-19	Mental disorders and general medical conditions	60.7457	0.305239
Admission with COVID-19	Mental disorders and general medical conditions	69.683	0.321714
Admission with COVID-19	Mental disorders and general medical conditions	79.914	0.333743
Admission with COVID-19	Mental disorders and general medical conditions	91.6258	0.345281
Admission with COVID-19	Mental disorders and general medical conditions	105.033	0.356383
Admission with COVID-19	Mental disorders and general medical conditions	120.38	0.357664
Admission with COVID-19	Mental disorders and general medical conditions	137.95	0.344073
Admission with COVID-19	Mental disorders and general medical conditions	158.062	0.318516
Admission with COVID-19	Mental disorders and general medical conditions	181.085	0.285453
Admission with COVID-19	Mental disorders and general medical conditions	207.441	0.248907
Admission with COVID-19	Mental disorders and general medical conditions	237.611	0.211192
Admission with COVID-19	Mental disorders and general medical conditions	272.149	0.171368
Admission with COVID-19	Mental disorders and general medical conditions	311.685	0.128174
Admission with COVID-19	Mental disorders and general medical conditions	356.945	0.085299
Admission with COVID-19	Mental disorders and general medical conditions	408.755	0.0498796
Admission with COVID-19	Mental disorders and general medical conditions	468.065	0.025728
Admission with COVID-19	Mental disorders and general medical conditions	535.959	0.0117832
Admission with COVID-19	Mental disorders and general medical conditions	613.681	0.00490628
Admission with COVID-19	Mental disorders and general medical conditions	702.652	0.00193091
