# Supplementary material for: Post-infection sequelae of COVID-19 and other infectious diseases—a nationwide Danish study with 40-month follow-up
Source: Nat Commun. 2026 Mar 13;17:3894. doi: 10.1038/s41467-026-70351-0 (PMC13125258; doi:10.1038/s41467-026-70351-0)
Supplement: Supplementary file 4 — Source Data [file 41467_2026_70351_MOESM4_ESM.zip › Source_data_supplementary_figure_4b.xlsx]

## Sheet: Sheet1
Panel	Disorder category	C-reactive Protein group	Hazard ratio	Confidence interval
SARS-CoV-2 positive	Mental disorders and general medical conditions	[0,0.7)
SARS-CoV-2 positive	Mental disorders and general medical conditions	[0.7,1)	1.08	(0.97 - 1.20)
SARS-CoV-2 positive	Mental disorders and general medical conditions	[1,1.1)	1.08	(1.00 - 1.17)
SARS-CoV-2 positive	Mental disorders and general medical conditions	[1.1,2)	1.09	(1.00 - 1.19)
SARS-CoV-2 positive	Mental disorders and general medical conditions	[2,2.9)	1.13	(1.03 - 1.24)
SARS-CoV-2 positive	Mental disorders and general medical conditions	[2.9,3)	1.02	(0.94 - 1.11)
SARS-CoV-2 positive	Mental disorders and general medical conditions	[3,3.1)	1.02	(0.93 - 1.11)
SARS-CoV-2 positive	Mental disorders and general medical conditions	[3.1,4)	1.32	(1.19 - 1.47)
SARS-CoV-2 positive	Mental disorders and general medical conditions	[4,4.1)	1.05	(0.98 - 1.13)
SARS-CoV-2 positive	Mental disorders and general medical conditions	[4.1,6)	1.14	(1.04 - 1.25)
SARS-CoV-2 positive	Mental disorders and general medical conditions	[6,8)	1.29	(1.18 - 1.42)
SARS-CoV-2 positive	Mental disorders and general medical conditions	[8,10)	1.33	(1.20 - 1.48)
SARS-CoV-2 positive	Mental disorders and general medical conditions	[10,15)	1.34	(1.22 - 1.47)
SARS-CoV-2 positive	Mental disorders and general medical conditions	[15,30)	1.25	(1.15 - 1.36)
SARS-CoV-2 positive	Mental disorders and general medical conditions	[30,50)	1.23	(1.12 - 1.35)
SARS-CoV-2 positive	Mental disorders and general medical conditions	[50,90)	1.13	(1.03 - 1.24)
SARS-CoV-2 positive	Mental disorders and general medical conditions	[90,165)	1.36	(1.24 - 1.49)
SARS-CoV-2 positive	Mental disorders and general medical conditions	[165,678]	1.65	(1.50 - 1.80)
SARS-CoV-2 positive	Mental disorders	[0,0.7)
SARS-CoV-2 positive	Mental disorders	[0.7,1)	0.92	(0.80 - 1.07)
SARS-CoV-2 positive	Mental disorders	[1,1.1)	0.97	(0.87 - 1.08)
SARS-CoV-2 positive	Mental disorders	[1.1,2)	0.92	(0.82 - 1.04)
SARS-CoV-2 positive	Mental disorders	[2,2.9)	0.85	(0.75 - 0.97)
SARS-CoV-2 positive	Mental disorders	[2.9,3)	0.77	(0.69 - 0.86)
SARS-CoV-2 positive	Mental disorders	[3,3.1)	0.91	(0.81 - 1.03)
SARS-CoV-2 positive	Mental disorders	[3.1,4)	0.96	(0.83 - 1.12)
SARS-CoV-2 positive	Mental disorders	[4,4.1)	0.85	(0.77 - 0.93)
SARS-CoV-2 positive	Mental disorders	[4.1,6)	0.82	(0.72 - 0.93)
SARS-CoV-2 positive	Mental disorders	[6,8)	0.90	(0.79 - 1.03)
SARS-CoV-2 positive	Mental disorders	[8,10)	0.83	(0.71 - 0.96)
SARS-CoV-2 positive	Mental disorders	[10,15)	0.92	(0.81 - 1.04)
SARS-CoV-2 positive	Mental disorders	[15,30)	0.82	(0.73 - 0.92)
SARS-CoV-2 positive	Mental disorders	[30,50)	0.91	(0.79 - 1.03)
SARS-CoV-2 positive	Mental disorders	[50,90)	0.84	(0.74 - 0.96)
SARS-CoV-2 positive	Mental disorders	[90,165)	0.87	(0.75 - 0.99)
SARS-CoV-2 positive	Mental disorders	[165,723]	0.96	(0.83 - 1.12)
SARS-CoV-2 positive	General medical conditions	[0,0.7)
SARS-CoV-2 positive	General medical conditions	[0.7,1)	1.19	(1.07 - 1.32)
SARS-CoV-2 positive	General medical conditions	[1,1.1)	1.12	(1.03 - 1.21)
SARS-CoV-2 positive	General medical conditions	[1.1,2)	1.14	(1.05 - 1.25)
SARS-CoV-2 positive	General medical conditions	[2,2.9)	1.23	(1.12 - 1.35)
SARS-CoV-2 positive	General medical conditions	[2.9,3)	1.09	(1.00 - 1.18)
SARS-CoV-2 positive	General medical conditions	[3,3.1)	1.04	(0.95 - 1.14)
SARS-CoV-2 positive	General medical conditions	[3.1,4)	1.32	(1.19 - 1.47)
SARS-CoV-2 positive	General medical conditions	[4,4.1)	1.09	(1.02 - 1.17)
SARS-CoV-2 positive	General medical conditions	[4.1,6)	1.26	(1.15 - 1.38)
SARS-CoV-2 positive	General medical conditions	[6,8)	1.38	(1.25 - 1.52)
SARS-CoV-2 positive	General medical conditions	[8,10)	1.44	(1.29 - 1.60)
SARS-CoV-2 positive	General medical conditions	[10,15)	1.43	(1.30 - 1.57)
SARS-CoV-2 positive	General medical conditions	[15,30)	1.40	(1.28 - 1.52)
SARS-CoV-2 positive	General medical conditions	[30,50)	1.39	(1.26 - 1.53)
SARS-CoV-2 positive	General medical conditions	[50,90)	1.31	(1.19 - 1.44)
SARS-CoV-2 positive	General medical conditions	[90,165)	1.50	(1.36 - 1.64)
SARS-CoV-2 positive	General medical conditions	[165,678]	1.80	(1.63 - 1.98)
Admission with COVID-19	Mental disorders and general medical conditions	[0,3)
Admission with COVID-19	Mental disorders and general medical conditions	[3,4.75)	0.80	(0.56 - 1.15)
Admission with COVID-19	Mental disorders and general medical conditions	[4.75,8.78)	1.05	(0.74 - 1.50)
Admission with COVID-19	Mental disorders and general medical conditions	[8.78,15)	0.90	(0.63 - 1.28)
Admission with COVID-19	Mental disorders and general medical conditions	[15,22)	0.72	(0.50 - 1.02)
Admission with COVID-19	Mental disorders and general medical conditions	[22,30)	0.88	(0.62 - 1.25)
Admission with COVID-19	Mental disorders and general medical conditions	[30,41)	0.64	(0.45 - 0.91)
Admission with COVID-19	Mental disorders and general medical conditions	[41,51)	0.68	(0.48 - 0.97)
Admission with COVID-19	Mental disorders and general medical conditions	[51,64)	0.62	(0.43 - 0.89)
Admission with COVID-19	Mental disorders and general medical conditions	[64,77)	0.71	(0.50 - 1.00)
Admission with COVID-19	Mental disorders and general medical conditions	[77,89)	0.80	(0.56 - 1.15)
Admission with COVID-19	Mental disorders and general medical conditions	[89,107)	0.51	(0.36 - 0.73)
Admission with COVID-19	Mental disorders and general medical conditions	[107,120)	0.85	(0.59 - 1.22)
Admission with COVID-19	Mental disorders and general medical conditions	[120,137)	0.73	(0.51 - 1.04)
Admission with COVID-19	Mental disorders and general medical conditions	[137,157)	0.67	(0.47 - 0.95)
Admission with COVID-19	Mental disorders and general medical conditions	[157,179)	0.76	(0.53 - 1.08)
Admission with COVID-19	Mental disorders and general medical conditions	[179,205)	0.98	(0.69 - 1.40)
Admission with COVID-19	Mental disorders and general medical conditions	[205,246)	0.82	(0.58 - 1.18)
Admission with COVID-19	Mental disorders and general medical conditions	[246,297)	1.10	(0.77 - 1.57)
Admission with COVID-19	Mental disorders and general medical conditions	[297,770]	1.12	(0.78 - 1.59)
Admission with COVID-19	Mental disorders	[0,4)
Admission with COVID-19	Mental disorders	[4,9)	1.04	(0.75 - 1.46)
Admission with COVID-19	Mental disorders	[9,19.2)	0.88	(0.62 - 1.23)
Admission with COVID-19	Mental disorders	[19.2,31.8)	1.00	(0.70 - 1.41)
Admission with COVID-19	Mental disorders	[31.8,50)	0.77	(0.54 - 1.09)
Admission with COVID-19	Mental disorders	[50,76)	0.68	(0.48 - 0.97)
Admission with COVID-19	Mental disorders	[76,110)	0.62	(0.43 - 0.88)
Admission with COVID-19	Mental disorders	[110,147)	0.77	(0.55 - 1.09)
Admission with COVID-19	Mental disorders	[147,204)	0.76	(0.54 - 1.08)
Admission with COVID-19	Mental disorders	[204,770]	0.67	(0.47 - 0.95)
Admission with COVID-19	General medical conditions	[0,4)
Admission with COVID-19	General medical conditions	[4,14)	0.91	(0.71 - 1.17)
Admission with COVID-19	General medical conditions	[14,29)	0.84	(0.64 - 1.09)
Admission with COVID-19	General medical conditions	[29,48.3)	0.78	(0.60 - 1.02)
Admission with COVID-19	General medical conditions	[48.3,73)	0.78	(0.59 - 1.01)
Admission with COVID-19	General medical conditions	[73,101)	0.80	(0.61 - 1.04)
Admission with COVID-19	General medical conditions	[101,135)	0.75	(0.58 - 0.98)
Admission with COVID-19	General medical conditions	[135,177)	0.82	(0.62 - 1.07)
Admission with COVID-19	General medical conditions	[177,247)	0.99	(0.76 - 1.29)
Admission with COVID-19	General medical conditions	[247,770]	1.20	(0.92 - 1.56)
