# Supplementary material for: Post-infection sequelae of COVID-19 and other infectious diseases—a nationwide Danish study with 40-month follow-up
Source: Nat Commun. 2026 Mar 13;17:3894. doi: 10.1038/s41467-026-70351-0 (PMC13125258; doi:10.1038/s41467-026-70351-0)
Supplement: Supplementary file 4 — Source Data [file 41467_2026_70351_MOESM4_ESM.zip › Source_data_figure_3.xlsx]

## Sheet: Sheet1
Panel	Number	Disorder category	Hazard ratio	Confidence interval
Number of SARS-CoV-2 positive tests	0	Circulatory disorders	1	(1.00 - 1.00)
Number of SARS-CoV-2 positive tests	1	Circulatory disorders	1.00	(0.98 - 1.02)
Number of SARS-CoV-2 positive tests	≥2	Circulatory disorders	1.08	(1.02 - 1.14)
Number of SARS-CoV-2 positive tests	0	Dermatological disorders	1	(1.00 - 1.00)
Number of SARS-CoV-2 positive tests	1	Dermatological disorders	1.06	(1.02 - 1.11)
Number of SARS-CoV-2 positive tests	≥2	Dermatological disorders	1.33	(1.21 - 1.47)
Number of SARS-CoV-2 positive tests	0	Endocrine disorders	1	(1.00 - 1.00)
Number of SARS-CoV-2 positive tests	1	Endocrine disorders	0.97	(0.94 - 1.00)
Number of SARS-CoV-2 positive tests	≥2	Endocrine disorders	1.06	(0.94 - 1.19)
Number of SARS-CoV-2 positive tests	0	Gastrointestinal disorders	1	(1.00 - 1.00)
Number of SARS-CoV-2 positive tests	1	Gastrointestinal disorders	0.95	(0.93 - 0.97)
Number of SARS-CoV-2 positive tests	≥2	Gastrointestinal disorders	1.21	(1.13 - 1.30)
Number of SARS-CoV-2 positive tests	0	Hematological disorders	1	(1.00 - 1.00)
Number of SARS-CoV-2 positive tests	1	Hematological disorders	0.93	(0.90 - 0.96)
Number of SARS-CoV-2 positive tests	≥2	Hematological disorders	1.43	(1.30 - 1.57)
Number of SARS-CoV-2 positive tests	0	Kidney disorders	1	(1.00 - 1.00)
Number of SARS-CoV-2 positive tests	1	Kidney disorders	0.88	(0.85 - 0.91)
Number of SARS-CoV-2 positive tests	≥2	Kidney disorders	1.05	(0.91 - 1.22)
Number of SARS-CoV-2 positive tests	0	Musculoskeletal disorders	1	(1.00 - 1.00)
Number of SARS-CoV-2 positive tests	1	Musculoskeletal disorders	1.06	(1.03 - 1.09)
Number of SARS-CoV-2 positive tests	≥2	Musculoskeletal disorders	1.15	(1.06 - 1.25)
Number of SARS-CoV-2 positive tests	0	Neurological disorders	1	(1.00 - 1.00)
Number of SARS-CoV-2 positive tests	1	Neurological disorders	1.00	(0.99 - 1.02)
Number of SARS-CoV-2 positive tests	≥2	Neurological disorders	1.07	(1.03 - 1.11)
Number of SARS-CoV-2 positive tests	0	Respiratory disorders	1	(1.00 - 1.00)
Number of SARS-CoV-2 positive tests	1	Respiratory disorders	1.02	(0.99 - 1.04)
Number of SARS-CoV-2 positive tests	≥2	Respiratory disorders	1.40	(1.31 - 1.50)
Number of SARS-CoV-2 positive tests	0	Neuropsychiatric symptoms	1	(1.00 - 1.00)
Number of SARS-CoV-2 positive tests	1	Neuropsychiatric symptoms	1.09	(1.07 - 1.11)
Number of SARS-CoV-2 positive tests	≥2	Neuropsychiatric symptoms	1.66	(1.57 - 1.76)
Number of admissions with COVID-19	0	Circulatory disorders	1	(1.00 - 1.00)
Number of admissions with COVID-19	1	Circulatory disorders	2.48	(2.36 - 2.61)
Number of admissions with COVID-19	≥2	Circulatory disorders	2.95	(2.50 - 3.49)
Number of admissions with COVID-19	0	Dermatological disorders	1	(1.00 - 1.00)
Number of admissions with COVID-19	1	Dermatological disorders	1.89	(1.61 - 2.22)
Number of admissions with COVID-19	≥2	Dermatological disorders	3.33	(2.25 - 4.93)
Number of admissions with COVID-19	0	Endocrine disorders	1	(1.00 - 1.00)
Number of admissions with COVID-19	1	Endocrine disorders	2.65	(2.44 - 2.89)
Number of admissions with COVID-19	≥2	Endocrine disorders	2.53	(1.96 - 3.27)
Number of admissions with COVID-19	0	Gastrointestinal disorders	1	(1.00 - 1.00)
Number of admissions with COVID-19	1	Gastrointestinal disorders	1.85	(1.72 - 1.99)
Number of admissions with COVID-19	≥2	Gastrointestinal disorders	2.19	(1.78 - 2.70)
Number of admissions with COVID-19	0	Hematological disorders	1	(1.00 - 1.00)
Number of admissions with COVID-19	1	Hematological disorders	2.59	(2.43 - 2.77)
Number of admissions with COVID-19	≥2	Hematological disorders	3.49	(2.97 - 4.10)
Number of admissions with COVID-19	0	Kidney disorders	1	(1.00 - 1.00)
Number of admissions with COVID-19	1	Kidney disorders	2.82	(2.62 - 3.03)
Number of admissions with COVID-19	≥2	Kidney disorders	3.37	(2.82 - 4.03)
Number of admissions with COVID-19	0	Musculoskeletal disorders	1	(1.00 - 1.00)
Number of admissions with COVID-19	1	Musculoskeletal disorders	1.01	(0.88 - 1.17)
Number of admissions with COVID-19	≥2	Musculoskeletal disorders	1.85	(1.31 - 2.61)
Number of admissions with COVID-19	0	Neurological disorders	1	(1.00 - 1.00)
Number of admissions with COVID-19	1	Neurological disorders	1.76	(1.68 - 1.85)
Number of admissions with COVID-19	≥2	Neurological disorders	2.08	(1.81 - 2.39)
Number of admissions with COVID-19	0	Respiratory disorders	1	(1.00 - 1.00)
Number of admissions with COVID-19	1	Respiratory disorders	3.34	(3.16 - 3.53)
Number of admissions with COVID-19	≥2	Respiratory disorders	4.39	(3.79 - 5.09)
Number of admissions with COVID-19	0	Neuropsychiatric symptoms	1	(1.00 - 1.00)
Number of admissions with COVID-19	1	Neuropsychiatric symptoms	2.54	(2.41 - 2.68)
Number of admissions with COVID-19	≥2	Neuropsychiatric symptoms	3.40	(2.96 - 3.91)
