# Supplementary material for: Post-infection sequelae of COVID-19 and other infectious diseases—a nationwide Danish study with 40-month follow-up
Source: Nat Commun. 2026 Mar 13;17:3894. doi: 10.1038/s41467-026-70351-0 (PMC13125258; doi:10.1038/s41467-026-70351-0)
Supplement: Supplementary file 4 — Source Data [file 41467_2026_70351_MOESM4_ESM.zip › Source_data_supplementary_figure_3.xlsx]

## Sheet: Sheet1
Panel	Exposure	Age group	Disorder category	Hazard ratio	Confidence interval
SARS-CoV-2 positive	SARS-CoV-2 positive	<18	Neurological disorders	1.00	(0.97 - 1.04)
SARS-CoV-2 positive	SARS-CoV-2 positive	18-29	Neurological disorders	0.89	(0.86 - 0.93)
SARS-CoV-2 positive	SARS-CoV-2 positive	30-39	Neurological disorders	1.02	(0.98 - 1.07)
SARS-CoV-2 positive	SARS-CoV-2 positive	40-49	Neurological disorders	1.02	(0.98 - 1.05)
SARS-CoV-2 positive	SARS-CoV-2 positive	50-59	Neurological disorders	1.06	(1.03 - 1.09)
SARS-CoV-2 positive	SARS-CoV-2 positive	60-69	Neurological disorders	1.03	(1.00 - 1.06)
SARS-CoV-2 positive	SARS-CoV-2 positive	70-79	Neurological disorders	0.99	(0.97 - 1.02)
SARS-CoV-2 positive	SARS-CoV-2 positive	≥80	Neurological disorders	1.00	(0.96 - 1.05)
SARS-CoV-2 positive	SARS-CoV-2 positive	<18	Respiratory disorders	0.92	(0.87 - 0.98)
SARS-CoV-2 positive	SARS-CoV-2 positive	18-29	Respiratory disorders	1.31	(1.20 - 1.43)
SARS-CoV-2 positive	SARS-CoV-2 positive	30-39	Respiratory disorders	1.30	(1.18 - 1.42)
SARS-CoV-2 positive	SARS-CoV-2 positive	40-49	Respiratory disorders	1.20	(1.11 - 1.29)
SARS-CoV-2 positive	SARS-CoV-2 positive	50-59	Respiratory disorders	1.02	(0.96 - 1.08)
SARS-CoV-2 positive	SARS-CoV-2 positive	60-69	Respiratory disorders	1.02	(0.97 - 1.07)
SARS-CoV-2 positive	SARS-CoV-2 positive	70-79	Respiratory disorders	0.93	(0.88 - 0.98)
SARS-CoV-2 positive	SARS-CoV-2 positive	≥80	Respiratory disorders	1.02	(0.95 - 1.09)
SARS-CoV-2 positive	SARS-CoV-2 positive	<18	Circulatory disorders	1.08	(0.96 - 1.22)
SARS-CoV-2 positive	SARS-CoV-2 positive	18-29	Circulatory disorders	1.08	(1.01 - 1.16)
SARS-CoV-2 positive	SARS-CoV-2 positive	30-39	Circulatory disorders	1.05	(0.99 - 1.12)
SARS-CoV-2 positive	SARS-CoV-2 positive	40-49	Circulatory disorders	0.99	(0.95 - 1.03)
SARS-CoV-2 positive	SARS-CoV-2 positive	50-59	Circulatory disorders	1.03	(1.00 - 1.06)
SARS-CoV-2 positive	SARS-CoV-2 positive	60-69	Circulatory disorders	1.02	(0.99 - 1.06)
SARS-CoV-2 positive	SARS-CoV-2 positive	70-79	Circulatory disorders	0.97	(0.94 - 1.00)
SARS-CoV-2 positive	SARS-CoV-2 positive	≥80	Circulatory disorders	0.90	(0.85 - 0.95)
SARS-CoV-2 positive	SARS-CoV-2 positive	<18	Kidney disorders	1.09	(0.83 - 1.43)
SARS-CoV-2 positive	SARS-CoV-2 positive	18-29	Kidney disorders	1.19	(0.94 - 1.50)
SARS-CoV-2 positive	SARS-CoV-2 positive	30-39	Kidney disorders	0.83	(0.66 - 1.05)
SARS-CoV-2 positive	SARS-CoV-2 positive	40-49	Kidney disorders	0.80	(0.68 - 0.95)
SARS-CoV-2 positive	SARS-CoV-2 positive	50-59	Kidney disorders	0.88	(0.79 - 0.99)
SARS-CoV-2 positive	SARS-CoV-2 positive	60-69	Kidney disorders	0.88	(0.81 - 0.96)
SARS-CoV-2 positive	SARS-CoV-2 positive	70-79	Kidney disorders	0.88	(0.83 - 0.94)
SARS-CoV-2 positive	SARS-CoV-2 positive	≥80	Kidney disorders	0.88	(0.82 - 0.94)
SARS-CoV-2 positive	SARS-CoV-2 positive	<18	Gastrointestinal disorders	1.07	(0.96 - 1.19)
SARS-CoV-2 positive	SARS-CoV-2 positive	18-29	Gastrointestinal disorders	1.06	(1.00 - 1.13)
SARS-CoV-2 positive	SARS-CoV-2 positive	30-39	Gastrointestinal disorders	1.00	(0.93 - 1.07)
SARS-CoV-2 positive	SARS-CoV-2 positive	40-49	Gastrointestinal disorders	0.94	(0.89 - 1.00)
SARS-CoV-2 positive	SARS-CoV-2 positive	50-59	Gastrointestinal disorders	0.95	(0.90 - 1.00)
SARS-CoV-2 positive	SARS-CoV-2 positive	60-69	Gastrointestinal disorders	0.91	(0.86 - 0.96)
SARS-CoV-2 positive	SARS-CoV-2 positive	70-79	Gastrointestinal disorders	0.95	(0.90 - 1.01)
SARS-CoV-2 positive	SARS-CoV-2 positive	≥80	Gastrointestinal disorders	0.85	(0.78 - 0.93)
SARS-CoV-2 positive	SARS-CoV-2 positive	<18	Endocrine disorders	0.93	(0.80 - 1.08)
SARS-CoV-2 positive	SARS-CoV-2 positive	18-29	Endocrine disorders	0.86	(0.74 - 1.00)
SARS-CoV-2 positive	SARS-CoV-2 positive	30-39	Endocrine disorders	0.94	(0.82 - 1.07)
SARS-CoV-2 positive	SARS-CoV-2 positive	40-49	Endocrine disorders	0.92	(0.83 - 1.01)
SARS-CoV-2 positive	SARS-CoV-2 positive	50-59	Endocrine disorders	1.00	(0.94 - 1.07)
SARS-CoV-2 positive	SARS-CoV-2 positive	60-69	Endocrine disorders	1.01	(0.95 - 1.08)
SARS-CoV-2 positive	SARS-CoV-2 positive	70-79	Endocrine disorders	0.98	(0.92 - 1.06)
SARS-CoV-2 positive	SARS-CoV-2 positive	≥80	Endocrine disorders	0.99	(0.89 - 1.11)
SARS-CoV-2 positive	SARS-CoV-2 positive	<18	Hematological disorders	0.99	(0.84 - 1.17)
SARS-CoV-2 positive	SARS-CoV-2 positive	18-29	Hematological disorders	1.24	(1.10 - 1.40)
SARS-CoV-2 positive	SARS-CoV-2 positive	30-39	Hematological disorders	1.19	(1.06 - 1.34)
SARS-CoV-2 positive	SARS-CoV-2 positive	40-49	Hematological disorders	1.09	(0.99 - 1.19)
SARS-CoV-2 positive	SARS-CoV-2 positive	50-59	Hematological disorders	0.83	(0.76 - 0.91)
SARS-CoV-2 positive	SARS-CoV-2 positive	60-69	Hematological disorders	0.88	(0.82 - 0.95)
SARS-CoV-2 positive	SARS-CoV-2 positive	70-79	Hematological disorders	0.88	(0.83 - 0.93)
SARS-CoV-2 positive	SARS-CoV-2 positive	≥80	Hematological disorders	0.95	(0.89 - 1.01)
SARS-CoV-2 positive	SARS-CoV-2 positive	<18	Musculoskeletal disorders	1.05	(0.96 - 1.16)
SARS-CoV-2 positive	SARS-CoV-2 positive	18-29	Musculoskeletal disorders	1.12	(1.03 - 1.21)
SARS-CoV-2 positive	SARS-CoV-2 positive	30-39	Musculoskeletal disorders	1.10	(1.02 - 1.20)
SARS-CoV-2 positive	SARS-CoV-2 positive	40-49	Musculoskeletal disorders	0.98	(0.92 - 1.05)
SARS-CoV-2 positive	SARS-CoV-2 positive	50-59	Musculoskeletal disorders	1.08	(1.02 - 1.14)
SARS-CoV-2 positive	SARS-CoV-2 positive	60-69	Musculoskeletal disorders	1.16	(1.07 - 1.25)
SARS-CoV-2 positive	SARS-CoV-2 positive	70-79	Musculoskeletal disorders	1.03	(0.94 - 1.13)
SARS-CoV-2 positive	SARS-CoV-2 positive	≥80	Musculoskeletal disorders	0.91	(0.76 - 1.08)
SARS-CoV-2 positive	SARS-CoV-2 positive	<18	Dermatological disorders	0.95	(0.88 - 1.03)
SARS-CoV-2 positive	SARS-CoV-2 positive	18-29	Dermatological disorders	1.16	(1.07 - 1.27)
SARS-CoV-2 positive	SARS-CoV-2 positive	30-39	Dermatological disorders	1.05	(0.95 - 1.17)
SARS-CoV-2 positive	SARS-CoV-2 positive	40-49	Dermatological disorders	1.23	(1.10 - 1.37)
SARS-CoV-2 positive	SARS-CoV-2 positive	50-59	Dermatological disorders	1.23	(1.10 - 1.37)
SARS-CoV-2 positive	SARS-CoV-2 positive	60-69	Dermatological disorders	1.00	(0.88 - 1.14)
SARS-CoV-2 positive	SARS-CoV-2 positive	70-79	Dermatological disorders	1.03	(0.89 - 1.20)
SARS-CoV-2 positive	SARS-CoV-2 positive	≥80	Dermatological disorders	0.94	(0.74 - 1.19)
SARS-CoV-2 positive	SARS-CoV-2 positive	<18	Neuropsychiatric symptoms	1.26	(1.15 - 1.39)
SARS-CoV-2 positive	SARS-CoV-2 positive	18-29	Neuropsychiatric symptoms	1.37	(1.29 - 1.46)
SARS-CoV-2 positive	SARS-CoV-2 positive	30-39	Neuropsychiatric symptoms	1.37	(1.27 - 1.47)
SARS-CoV-2 positive	SARS-CoV-2 positive	40-49	Neuropsychiatric symptoms	1.31	(1.23 - 1.39)
SARS-CoV-2 positive	SARS-CoV-2 positive	50-59	Neuropsychiatric symptoms	1.14	(1.09 - 1.20)
SARS-CoV-2 positive	SARS-CoV-2 positive	60-69	Neuropsychiatric symptoms	1.05	(1.00 - 1.10)
SARS-CoV-2 positive	SARS-CoV-2 positive	70-79	Neuropsychiatric symptoms	0.97	(0.93 - 1.01)
SARS-CoV-2 positive	SARS-CoV-2 positive	≥80	Neuropsychiatric symptoms	0.93	(0.88 - 0.98)
Admission with COVID-19	Without ICU	<40	Neurological disorders	1.97	(1.74 - 2.22)
Admission with COVID-19	With ICU	<40	Neurological disorders	5.03	(3.40 - 7.44)
Admission with COVID-19	Without ICU	40-59	Neurological disorders	1.90	(1.70 - 2.12)
Admission with COVID-19	With ICU	40-59	Neurological disorders	3.34	(2.55 - 4.38)
Admission with COVID-19	Without ICU	60-79	Neurological disorders	1.73	(1.61 - 1.86)
Admission with COVID-19	With ICU	60-79	Neurological disorders	1.94	(1.58 - 2.38)
Admission with COVID-19	Without ICU	≥80	Neurological disorders	1.27	(1.14 - 1.42)
Admission with COVID-19	With ICU	≥80	Neurological disorders	0.77	(0.37 - 1.62)
Admission with COVID-19	Without ICU	<40	Respiratory disorders	3.80	(3.14 - 4.59)
Admission with COVID-19	With ICU	<40	Respiratory disorders	10.78	(6.26 - 18.57)
Admission with COVID-19	Without ICU	40-59	Respiratory disorders	4.25	(3.74 - 4.83)
Admission with COVID-19	With ICU	40-59	Respiratory disorders	12.19	(9.41 - 15.78)
Admission with COVID-19	Without ICU	60-79	Respiratory disorders	3.26	(3.01 - 3.53)
Admission with COVID-19	With ICU	60-79	Respiratory disorders	6.65	(5.53 - 7.99)
Admission with COVID-19	Without ICU	≥80	Respiratory disorders	2.22	(1.98 - 2.48)
Admission with COVID-19	With ICU	≥80	Respiratory disorders	6.10	(3.89 - 9.58)
Admission with COVID-19	Without ICU	<40	Circulatory disorders	3.66	(3.10 - 4.31)
Admission with COVID-19	With ICU	<40	Circulatory disorders	11.74	(7.39 - 18.64)
Admission with COVID-19	Without ICU	40-59	Circulatory disorders	2.62	(2.35 - 2.92)
Admission with COVID-19	With ICU	40-59	Circulatory disorders	7.19	(5.73 - 9.04)
Admission with COVID-19	Without ICU	60-79	Circulatory disorders	2.31	(2.14 - 2.50)
Admission with COVID-19	With ICU	60-79	Circulatory disorders	2.95	(2.37 - 3.67)
Admission with COVID-19	Without ICU	≥80	Circulatory disorders	1.63	(1.46 - 1.83)
Admission with COVID-19	With ICU	≥80	Circulatory disorders	2.06	(1.22 - 3.48)
Admission with COVID-19	Without ICU	<40	Kidney disorders	8.85	(6.24 - 12.54)
Admission with COVID-19	With ICU	<40	Kidney disorders	33.62	(15.97 - 70.78)
Admission with COVID-19	Without ICU	40-59	Kidney disorders	3.93	(3.09 - 4.99)
Admission with COVID-19	With ICU	40-59	Kidney disorders	20.32	(14.74 - 28.01)
Admission with COVID-19	Without ICU	60-79	Kidney disorders	2.88	(2.59 - 3.19)
Admission with COVID-19	With ICU	60-79	Kidney disorders	7.04	(5.68 - 8.72)
Admission with COVID-19	Without ICU	≥80	Kidney disorders	1.66	(1.48 - 1.87)
Admission with COVID-19	With ICU	≥80	Kidney disorders	1.82	(0.91 - 3.64)
Admission with COVID-19	Without ICU	<40	Gastrointestinal disorders	2.83	(2.37 - 3.38)
Admission with COVID-19	With ICU	<40	Gastrointestinal disorders	5.47	(2.94 - 10.18)
Admission with COVID-19	Without ICU	40-59	Gastrointestinal disorders	1.97	(1.67 - 2.33)
Admission with COVID-19	With ICU	40-59	Gastrointestinal disorders	2.39	(1.50 - 3.79)
Admission with COVID-19	Without ICU	60-79	Gastrointestinal disorders	1.93	(1.73 - 2.15)
Admission with COVID-19	With ICU	60-79	Gastrointestinal disorders	1.64	(1.16 - 2.34)
Admission with COVID-19	Without ICU	≥80	Gastrointestinal disorders	1.28	(1.08 - 1.52)
Admission with COVID-19	With ICU	≥80	Gastrointestinal disorders
Admission with COVID-19	Without ICU	<40	Endocrine disorders	2.84	(1.97 - 4.10)
Admission with COVID-19	With ICU	<40	Endocrine disorders
Admission with COVID-19	Without ICU	40-59	Endocrine disorders	3.41	(2.86 - 4.07)
Admission with COVID-19	With ICU	40-59	Endocrine disorders	8.26	(5.84 - 11.70)
Admission with COVID-19	Without ICU	60-79	Endocrine disorders	2.56	(2.27 - 2.89)
Admission with COVID-19	With ICU	60-79	Endocrine disorders	3.42	(2.49 - 4.71)
Admission with COVID-19	Without ICU	≥80	Endocrine disorders	1.76	(1.46 - 2.12)
Admission with COVID-19	With ICU	≥80	Endocrine disorders
Admission with COVID-19	Without ICU	<40	Hematological disorders	3.99	(3.12 - 5.10)
Admission with COVID-19	With ICU	<40	Hematological disorders
Admission with COVID-19	Without ICU	40-59	Hematological disorders	3.24	(2.68 - 3.91)
Admission with COVID-19	With ICU	40-59	Hematological disorders	6.23	(4.17 - 9.31)
Admission with COVID-19	Without ICU	60-79	Hematological disorders	2.98	(2.72 - 3.27)
Admission with COVID-19	With ICU	60-79	Hematological disorders	2.95	(2.21 - 3.92)
Admission with COVID-19	Without ICU	≥80	Hematological disorders	1.76	(1.58 - 1.96)
Admission with COVID-19	With ICU	≥80	Hematological disorders	1.10	(0.49 - 2.45)
Admission with COVID-19	Without ICU	<40	Musculoskeletal disorders	1.21	(0.90 - 1.63)
Admission with COVID-19	With ICU	<40	Musculoskeletal disorders
Admission with COVID-19	Without ICU	40-59	Musculoskeletal disorders	1.17	(0.92 - 1.50)
Admission with COVID-19	With ICU	40-59	Musculoskeletal disorders
Admission with COVID-19	Without ICU	60-79	Musculoskeletal disorders	1.08	(0.85 - 1.37)
Admission with COVID-19	With ICU	60-79	Musculoskeletal disorders	1.56	(0.84 - 2.89)
Admission with COVID-19	Without ICU	≥80	Musculoskeletal disorders	0.80	(0.52 - 1.25)
Admission with COVID-19	With ICU	≥80	Musculoskeletal disorders
Admission with COVID-19	Without ICU	<60	Dermatological disorders	2.08	(1.69 - 2.56)
Admission with COVID-19	With ICU	<60	Dermatological disorders	4.99	(2.95 - 8.43)
Admission with COVID-19	Without ICU	≥60	Dermatological disorders	1.70	(1.33 - 2.17)
Admission with COVID-19	With ICU	≥60	Dermatological disorders	2.45	(1.17 - 5.15)
Admission with COVID-19	Without ICU	<40	Neuropsychiatric symptoms	3.34	(2.85 - 3.92)
Admission with COVID-19	With ICU	<40	Neuropsychiatric symptoms	2.99	(1.34 - 6.66)
Admission with COVID-19	Without ICU	40-59	Neuropsychiatric symptoms	3.42	(3.02 - 3.87)
Admission with COVID-19	With ICU	40-59	Neuropsychiatric symptoms	4.03	(2.85 - 5.70)
Admission with COVID-19	Without ICU	60-79	Neuropsychiatric symptoms	2.74	(2.53 - 2.96)
Admission with COVID-19	With ICU	60-79	Neuropsychiatric symptoms	2.80	(2.22 - 3.53)
Admission with COVID-19	Without ICU	≥80	Neuropsychiatric symptoms	1.67	(1.51 - 1.85)
Admission with COVID-19	With ICU	≥80	Neuropsychiatric symptoms	2.07	(1.20 - 3.56)
